# Supplementary material for: A new species of the genus Nihonotrypaea Manning & Tamaki, 1998 (Crustacea, Decapoda, Axiidea, Callianassidae) from the South China Sea
Source: Zookeys. 2014 Nov 25;(457):35–44. doi: 10.3897/zookeys.457.8198 (PMC4283363; doi:10.3897/zookeys.457.8198)
Supplement: XML Treatment for Nihonotrypaea hainanensis [file zookeys.457.8198-treatment1.xml]

<!DOCTYPE tp:taxon-treatment
  PUBLIC "-//TaxonX//DTD Taxonomic Treatment Publishing DTD v0 20100105//EN" "tax-treatment-NSO.dtd">
<tp:taxon-treatment xmlns:tp="http://www.plazi.org/taxpub"><tp:treatment-meta><kwd-group><label>Taxon classification</label><kwd><named-content content-type="kingdom">Animalia</named-content></kwd><kwd><named-content content-type="order">Decapoda</named-content></kwd><kwd><named-content content-type="family">Callianassidae</named-content></kwd></kwd-group><mixed-citation publication-type="journal"><person-group><name><surname>Liu</surname><given-names>Wenliang</given-names></name><name><surname>Liu</surname><given-names>Ruiyu</given-names></name></person-group><article-title>A new species of the genus <italic><tp:taxon-name><tp:taxon-name-part taxon-name-part-type="genus">Nihonotrypaea</tp:taxon-name-part></tp:taxon-name></italic> Manning &amp; Tamaki, 1998 (<tp:taxon-name><tp:taxon-name-part taxon-name-part-type="subphylum">Crustacea</tp:taxon-name-part></tp:taxon-name>, <tp:taxon-name><tp:taxon-name-part taxon-name-part-type="order">Decapoda</tp:taxon-name-part></tp:taxon-name>, <tp:taxon-name><tp:taxon-name-part taxon-name-part-type="infraorder">Axiidea</tp:taxon-name-part></tp:taxon-name>, <tp:taxon-name><tp:taxon-name-part taxon-name-part-type="family">Callianassidae</tp:taxon-name-part></tp:taxon-name>) from the South China Sea</article-title><source>Zookeys</source><day>25</day><month>11</month><year>2014</year><volume>2014</volume><issue>457</issue><fpage>35</fpage><lpage>44</lpage><pub-id pub-id-type="doi">10.3897/zookeys.457.8198</pub-id></mixed-citation></tp:treatment-meta><tp:nomenclature><tp:taxon-name>
                            <tp:taxon-name-part taxon-name-part-type="genus">Nihonotrypaea</tp:taxon-name-part>
                            <tp:taxon-name-part taxon-name-part-type="species">hainanensis</tp:taxon-name-part>
                            <object-id xmlns:xlink="http://www.w3.org/1999/xlink" content-type="zoobank" xlink:type="simple">http://zoobank.org/4940C2F3-FB80-4981-B45D-6FD7726E8DEA</object-id>
                        </tp:taxon-name><tp:taxon-status xmlns:xlink="http://www.w3.org/1999/xlink" xlink:type="simple">sp. n.</tp:taxon-status><xref ref-type="fig" rid="F1">Figs 1</xref><xref ref-type="fig" rid="F2">, 2</xref><xref ref-type="fig" rid="F3">, 3</xref></tp:nomenclature><tp:treatment-sec sec-type="Material examined"><title>Material examined.</title><p>Holotype, adult male (CL 2.9 mm), MBM136863, Sanya City, Hainan Province, South China Sea, <named-content xmlns:xlink="http://www.w3.org/1999/xlink" content-type="dwc:verbatimCoordinates" xlink:type="simple">18°17.2'N, 109°26.4'E</named-content>, intertidal zone, sand, coll. Fengxuan Zhang, 5 April 1958. Paratypes, 2 ovig. females (CL 3.0, 3.2 mm), MBM136863, same data as holotype.</p></tp:treatment-sec><tp:treatment-sec sec-type="Description"><title>Description.</title><p>Rostrum (Fig. <xref ref-type="fig" rid="F1">1A, B</xref>) broadly triangular, obtuse, directed slightly downwards, reaching proximal 0.2 length of eyestalk in dorsal view. Carapace smooth (Fig. <xref ref-type="fig" rid="F1">1A, B</xref>), approximately 0.3 of total body length; dorsal oval well defined, 0.74 as long as carapace. Cervical groove located at posterior quarter; linea thalassinica complete.</p><p>Eyestalks (Fig. <xref ref-type="fig" rid="F1">1A, B</xref>) moderately long, sub-triangular in dorsal view, lateral margin distinctly sinuous, anterolateral margin forming thin ridge extending to rounded terminal margin, reaching 4/5 length of first article of antennular peduncle; cornea subterminal, disk-shaped, swollen in lateral view, with scattered brown-pigmented spots, corneal width less than half of basal width of eyestalk.</p><fig id="F1" position="float" orientation="portrait"><label>Figure 1.</label><caption><p><italic><tp:taxon-name><tp:taxon-name-part taxon-name-part-type="genus">Nihonotrypaea</tp:taxon-name-part> <tp:taxon-name-part taxon-name-part-type="species">hainanensis</tp:taxon-name-part></tp:taxon-name></italic> sp. n. Holotype male, MBM136863. <bold>A–B</bold> carapace, dorsal and lateral view <bold>C</bold> pleomere 6, telson and uropods, dorsal view. Scale = 1 mm.</p></caption><graphic xmlns:xlink="http://www.w3.org/1999/xlink" xlink:href="zookeys-457-035-g001.jpg" position="float" orientation="portrait" xlink:type="simple" id="oo_34500.jpg"/></fig><p>Antennular peduncle (Fig. <xref ref-type="fig" rid="F1">1A, B</xref>) subequal in length to antennal peduncle; third article 2.4 times as long as second article; outer flagellum and inner flagellum shorter than peduncle. Antennal peduncle with rudimentary scale on article 3; fifth article distinctly shorter than fourth article.</p><p>Third maxilliped (Fig. <xref ref-type="fig" rid="F2">2A, B</xref>) without exopod; ischium-merus operculiform, with dense setae on ventral margin; ischium broader than long, inner surface with crista dentata consisting of slightly sinuous row of small and sharp denticles; merus broader than long and approximately 0.7 times as long as ischium; carpus cup-shaped, shorter than merus; propodus slender, almost as long as carpus; dactylus moderately slender, digitiform, shorter than propodus. Inner surface of merus to dactylus with blunt longitudinal ridge bearing rows of long setae.</p><fig id="F2" position="float" orientation="portrait"><label>Figure 2.</label><caption><p><italic><tp:taxon-name><tp:taxon-name-part taxon-name-part-type="genus">Nihonotrypaea</tp:taxon-name-part> <tp:taxon-name-part taxon-name-part-type="species">hainanensis</tp:taxon-name-part></tp:taxon-name></italic> sp. n. <bold>A–D</bold> Holotype male, MBM136863 <bold>E</bold> Paratype female, MBM136863. <bold>A–B</bold> maxilliped 3, outer and inner views <bold>C</bold> male left major cheliped, outer view <bold>D</bold> male right minor cheliped, outer view <bold>E</bold> female left major cheliped, outer view. Scale = 1 mm.</p></caption><graphic xmlns:xlink="http://www.w3.org/1999/xlink" xlink:href="zookeys-457-035-g002.jpg" position="float" orientation="portrait" xlink:type="simple" id="oo_34501.jpg"/></fig><p>Pereopods 1 unequal and strongly dissimilar. Male major cheliped massive (Fig. <xref ref-type="fig" rid="F2">2C</xref>). Ischium 3.0 times as long as high; upper margin sinuous, with 1 small denticle proximally; lower margin slightly convex, armed with 4 inconspicuous denticles in distal 0.3. Merus as long as ischium, 1.9 times as long as high; upper margin slightly convex, unarmed; lower margin sinuous, with prominent lobe-like process proximally and 2 minute, inconspicuous denticles subdistally; lobe-like process terminating in acutely, with 7 sharp denticles except for the tip on ventral margin and 1 subterminal denticle distally. Carpus elongated, 1.7 times as long as high, 1.3 times as long as merus; upper margin almost straight; proximolower margin gently convex, with row of several small, <!--PageBreak-->blunt denticles. Chela heavy, approximately 1.6 times as long as high; palm subquadrate, approximately 1.1 times as long as high, 0.6 times as long as carpus; fixed finger 0.5 times as long as palm, cutting edge with some inconspicuous denticles in distal 0.3; dactylus slightly curved distally, slightly longer than fixed finger, cutting edge sinuous, entire in the distal 0.2 and proximal 0.3, and armed with row of denticles on middle.</p><p>Male minor cheliped (Fig. <xref ref-type="fig" rid="F2">2D</xref>) with ischium 3.5 times as long as high, unarmed. Merus 0.9 times as long as ischium, about 2.3 times as long as high, upper and lower margin slightly convex, unarmed; outer surface medially swollen. Carpus 2.5 times as long as high, 1.6 times as long as merus, abruptly narrowed at base; upper margin almost straight; proximolower margin convex. Chela gapped between slender dactylus <!--PageBreak-->and fixed finger; palm nearly as long as high, 0.5 times as long as carpus; fixed finger tapering distally to acute tip, cutting edge unarmed; dactylus slightly longer as palm, slender, unarmed on concave cutting edge.</p><p>Female major cheliped (Fig. <xref ref-type="fig" rid="F2">2E</xref>) with ischium 3.5 times as long as high, upper margin almost straight; lower margin slightly concave, unarmed. Merus almost as long as ischium, upper margin slightly convex, unarmed; lower margin slightly convex, with small tooth at midlength. Carpus 2.0 times as long as high, 1.4 times as long as merus; upper margin almost straight. Chela similar to that of male but relatively smaller; palm subquadrate, almost as long as high; fixed finger 0.5 times as long as palm, cutting edge <!--PageBreak-->with some small denticles on proximal half; dactylus slightly longer than fixed finger, cutting edge sinuate and with some small denticles on middle. Minor cheliped in female similar to that of male, and about 0.8 times as long as major cheliped.</p><p>Pereopod 2 (Fig. <xref ref-type="fig" rid="F3">3A</xref>) chelate. Ischium 2.0 times as long as high; merus about 3.0 times as long as high, upper margin smooth, lower margin protruding and with row of dense long setae; carpus subtriangular, shorter than merus; chela slightly shorter than carpus, with dense setae on lower and upper margins; palm with upper margin slightly convex; dactylus 1.9 times as long as upper margin of palm; carpus and chela fringed with short to long setae along margins.</p><fig id="F3" position="float" orientation="portrait"><label>Figure 3.</label><caption><p><italic><tp:taxon-name><tp:taxon-name-part taxon-name-part-type="genus">Nihonotrypaea</tp:taxon-name-part> <tp:taxon-name-part taxon-name-part-type="species">hainanensis</tp:taxon-name-part></tp:taxon-name></italic> sp. n. <bold>A–E</bold> Holotype male, MBM136863 <bold>F–H</bold> Paratype female, MBM136863 <bold>A–D</bold> pereopods 2–5, outer views <bold>E</bold> male pleopod 1, posterior view <bold>F</bold> female pleopod 1, posterior view <bold>G</bold> female pleopod 2, posterior view <bold>H</bold> appendix internae of pleopod 3, posterior view. Scale = 1 mm.</p></caption><graphic xmlns:xlink="http://www.w3.org/1999/xlink" xlink:href="zookeys-457-035-g003.jpg" position="float" orientation="portrait" xlink:type="simple" id="oo_34502.jpg"/></fig><p>Pereopod 3 (Fig. <xref ref-type="fig" rid="F3">3B</xref>) simple, moderately slender. Ischium slender, approximately 2.0 times as long as high; merus approximately 2.7 times as long as high; carpus subtriangular, shorter and broader than merus, broadest subdistally, approximately 1.9 times as long as high; propodus subrectangular, lower margin roundly swollen, upper margin slightly convex and 0.6 length of carpus, with numerous tufts of setae on lateral surface and row of thick setae along upper and lower margin, no distinct heel delimited; dactylus subtriangular, upper and lower margin convex, outer surface densely setose, terminating in corneous tip.</p><p>Pereopod 4 (Fig. <xref ref-type="fig" rid="F3">3C</xref>) slender, all articles unarmed. Ischium rectangular; merus slightly longer than ischium; carpus 0.6 length of merus; propodus 2.8 times as long as carpus, lower margin densely setose; dactylus tapering distally, setose on lateral margin.</p><p>Pereopod 5 (Fig. <xref ref-type="fig" rid="F3">3D</xref>) slender, semichelate, all articles unarmed. Ischium rectangular; merus about 2.5 as long as ischium; carpus about 0.6 length of merus, upper margin swollen; propodus about 1.3 times as long as carpus, lower distal corner projecting to form a chela with dactylus, lateral surface beset distally with dense setae; dactylus hooked toward external side of fixed finger, tips of dactylus and fixed finger obtuse.</p><p>Pleomeres smooth dorsally. Pleomere 1 narrowing anteriorly in dorsal view; dorsal tergite fused with the lateral pleurites; pleuron weakly developed but with clearly defined ventral margin. Pleomere 2 distinctly longer than other pleomeres, with posterolateral margin of pleuron slightly expanded, bearing lateral row of plumose setae. Pleomere 3–5 with pleura each having tuft of moderately long plumose setae. Pleomere 6 (Fig. <xref ref-type="fig" rid="F1">1C</xref>) subquadrate in dorsal view, very slightly narrowed posteriorly; lateral margin smooth, without conspicuous notch.</p><p>Telson (Fig. <xref ref-type="fig" rid="F1">1C</xref>) trapezoidal, almost as long as wide and 0.8 times as long as pleomere 6; dorsal surface convex with a short transverse row of setae medially; lateral margin unarmed; posterior margin gently convex, with small median spine.</p><p>Male pleopod 1 (Fig. <xref ref-type="fig" rid="F3">3E</xref>) uniramous, 2-articulated; distal article with some distal setae. Male pleopod 2 absent. Female pleopod 1 (Fig. <xref ref-type="fig" rid="F3">3F</xref>) uniramous, 2-articulated; protopod article sinuous, shorter than ramus; ramus spatulate distally and weakly thickened basally, bearing short setae on both margins. Female pleopod 2 (Fig. <xref ref-type="fig" rid="F3">3G</xref>) biramous; exopod 2-articulated, approximately 1.5 times as long as endopod, sinuous, bearing some short setae distally; endopod with long setae on proximal part and short setae terminally. Pleopods 3–5 biramous, foliaceous, rami broad; appendix internae (Fig. <xref ref-type="fig" rid="F3">3H</xref>) stubby, slightly projecting beyond margin of endopod, bearing numerous small adhesive hooks along mesial margin.</p><!--PageBreak--><p>Uropodal endopod (Fig. <xref ref-type="fig" rid="F1">1C</xref>) subovate, slightly longer than telson, 1.5 times as long as wide; margins unarmed; with distinct submedian carina on dorsal surface. Uropodal exopod (Fig. <xref ref-type="fig" rid="F1">1C</xref>) broadened and fan-shaped, almost as long as wide; margins unarmed, with a distinct submedian carina on dorsal surface.</p></tp:treatment-sec><tp:treatment-sec sec-type="Remarks"><title>Remarks.</title><!--PageBreak--><p><italic><tp:taxon-name><tp:taxon-name-part taxon-name-part-type="genus">Nihonotrypaea</tp:taxon-name-part> <tp:taxon-name-part taxon-name-part-type="species">hainanensis</tp:taxon-name-part></tp:taxon-name></italic> sp. n. is the sixth species assigned to the genus. The new species is closely related to <italic><tp:taxon-name><tp:taxon-name-part taxon-name-part-type="genus">Nihonotrypaea</tp:taxon-name-part> <tp:taxon-name-part taxon-name-part-type="species">harmandi</tp:taxon-name-part></tp:taxon-name></italic> (Bouvier, 1901), <italic><tp:taxon-name><tp:taxon-name-part taxon-name-part-type="genus">Nihonotrypaea</tp:taxon-name-part> <tp:taxon-name-part taxon-name-part-type="species">japonica</tp:taxon-name-part></tp:taxon-name></italic> (Ortmann, 1891) and <italic><tp:taxon-name><tp:taxon-name-part taxon-name-part-type="genus">Nihonotrypaea</tp:taxon-name-part> <tp:taxon-name-part taxon-name-part-type="species">petalura</tp:taxon-name-part></tp:taxon-name></italic> (Stimpson, 1860) in the antennular peduncle being subequal in the length to the antennal peduncle, whereas <italic><tp:taxon-name><tp:taxon-name-part taxon-name-part-type="genus">Nihonotrypaea</tp:taxon-name-part> <tp:taxon-name-part taxon-name-part-type="species">thermophila</tp:taxon-name-part></tp:taxon-name></italic> Lin, Komai &amp; Chan, 2007 and <italic><tp:taxon-name><tp:taxon-name-part taxon-name-part-type="genus">Nihonotrypaea</tp:taxon-name-part> <tp:taxon-name-part taxon-name-part-type="species">makarovi</tp:taxon-name-part></tp:taxon-name></italic> Martin, 2013 have the antennular peduncle being slightly to distinctly shorter than the antennal peduncle. <italic><tp:taxon-name><tp:taxon-name-part taxon-name-part-type="genus">Nihonotrypaea</tp:taxon-name-part> <tp:taxon-name-part taxon-name-part-type="species">hainanensis</tp:taxon-name-part></tp:taxon-name></italic> sp. n. is distinguishable from <italic><tp:taxon-name><tp:taxon-name-part taxon-name-part-type="genus">Nihonotrypaea</tp:taxon-name-part> <tp:taxon-name-part taxon-name-part-type="species">harmandi</tp:taxon-name-part></tp:taxon-name></italic> (Bouvier, 1901), <italic><tp:taxon-name><tp:taxon-name-part taxon-name-part-type="genus">Nihonotrypaea</tp:taxon-name-part> <tp:taxon-name-part taxon-name-part-type="species">japonica</tp:taxon-name-part></tp:taxon-name></italic> (Ortmann, 1891), <italic><tp:taxon-name><tp:taxon-name-part taxon-name-part-type="genus">Nihonotrypaea</tp:taxon-name-part> <tp:taxon-name-part taxon-name-part-type="species">thermophila</tp:taxon-name-part></tp:taxon-name></italic> Lin, Komai &amp; Chan, 2007 and <italic><tp:taxon-name><tp:taxon-name-part taxon-name-part-type="genus">Nihonotrypaea</tp:taxon-name-part> <tp:taxon-name-part taxon-name-part-type="species">makarovi</tp:taxon-name-part></tp:taxon-name></italic> Martin, 2013 by having a relatively long carpus (approximately 1.7 times as long as high in male and 2.0 times as long as high in female) of the major cheliped (versus carpus subquadrate, in male, approximately 1.1 times as long as high in the later four species; in female approximately 1.5 time as long as high in <italic><tp:taxon-name><tp:taxon-name-part taxon-name-part-type="genus">Nihonotrypaea</tp:taxon-name-part> <tp:taxon-name-part taxon-name-part-type="species">makarovi</tp:taxon-name-part></tp:taxon-name></italic>, 1.1 times as long as high in <italic><tp:taxon-name><tp:taxon-name-part taxon-name-part-type="genus">Nihonotrypaea</tp:taxon-name-part> <tp:taxon-name-part taxon-name-part-type="species">harmandi</tp:taxon-name-part></tp:taxon-name></italic>, <italic><tp:taxon-name><tp:taxon-name-part taxon-name-part-type="genus">Nihonotrypaea</tp:taxon-name-part> <tp:taxon-name-part taxon-name-part-type="species">japonica</tp:taxon-name-part></tp:taxon-name></italic> and <italic><tp:taxon-name><tp:taxon-name-part taxon-name-part-type="genus">Nihonotrypaea</tp:taxon-name-part> <tp:taxon-name-part taxon-name-part-type="species">thermophila</tp:taxon-name-part></tp:taxon-name></italic>). <xref ref-type="bibr" rid="B9">Sakai (1969)</xref> discussed the variation of the major cheliped in <italic><tp:taxon-name><tp:taxon-name-part taxon-name-part-type="genus">Nihonotrypaea</tp:taxon-name-part> <tp:taxon-name-part taxon-name-part-type="species">petalura</tp:taxon-name-part></tp:taxon-name></italic>: some specimen have the oblong carpus (approximately 1.5–1.8 times as long as high), which is similar to <italic><tp:taxon-name><tp:taxon-name-part taxon-name-part-type="genus">Nihonotrypaea</tp:taxon-name-part> <tp:taxon-name-part taxon-name-part-type="species">hainanensis</tp:taxon-name-part></tp:taxon-name></italic> sp. n., but the new species can be readily distinguished from <italic><tp:taxon-name><tp:taxon-name-part taxon-name-part-type="genus">Nihonotrypaea</tp:taxon-name-part> <tp:taxon-name-part taxon-name-part-type="species">petalura</tp:taxon-name-part></tp:taxon-name></italic> by the proximolower margin of the carpus of the major cheliped bearing several small denticles (versus smooth in <italic><tp:taxon-name><tp:taxon-name-part taxon-name-part-type="genus">Nihonotrypaea</tp:taxon-name-part> <tp:taxon-name-part taxon-name-part-type="species">petalura</tp:taxon-name-part></tp:taxon-name></italic>).</p><p>It is worth mentioning that considerable similarities were also found between species assigned to <italic><tp:taxon-name><tp:taxon-name-part taxon-name-part-type="genus">Nihonotrypaea</tp:taxon-name-part></tp:taxon-name></italic> and those of <italic><tp:taxon-name><tp:taxon-name-part taxon-name-part-type="genus">Biffarius</tp:taxon-name-part></tp:taxon-name></italic> Manning &amp; Felder, 1991, especially regarding operculiform ischium-mems on the third maxilliped. The new species is also closely related to <italic><tp:taxon-name><tp:taxon-name-part taxon-name-part-type="genus">Biffarius</tp:taxon-name-part> <tp:taxon-name-part taxon-name-part-type="species">ceramicus</tp:taxon-name-part></tp:taxon-name></italic> (Fulton &amp; Grant, 1906) and <italic><tp:taxon-name><tp:taxon-name-part taxon-name-part-type="genus">Biffarius</tp:taxon-name-part> <tp:taxon-name-part taxon-name-part-type="species">melissae</tp:taxon-name-part></tp:taxon-name></italic> Poore, 2008 in having a broadly triangular rostrum and the antennular peduncle being subequal in length to the antennal peduncle. It is, however, distinguishable from <italic><tp:taxon-name><tp:taxon-name-part taxon-name-part-type="genus">Biffarius</tp:taxon-name-part> <tp:taxon-name-part taxon-name-part-type="species">melissae</tp:taxon-name-part></tp:taxon-name></italic> Poore, 2008 by having the telson almost as long as wide (telson about 0.8 times as long as wide), and can be distinguished from <italic><tp:taxon-name><tp:taxon-name-part taxon-name-part-type="genus">Biffarius</tp:taxon-name-part> <tp:taxon-name-part taxon-name-part-type="species">ceramicus</tp:taxon-name-part></tp:taxon-name></italic> (Fulton &amp; Grant, 1906) by having a relatively long carpus of the male major cheliped (approximately 0.8 times as long as high).</p></tp:treatment-sec><tp:treatment-sec sec-type="Etymology"><title>Etymology.</title><p>The species name is based on the type locality, Hainan Province of China.</p></tp:treatment-sec><tp:treatment-sec sec-type="Distribution and habitat"><title>Distribution and habitat.</title><p>Presently only known from the type locality. Found in the intertidal zone in sand.</p></tp:treatment-sec><ref-list><ref id="B9"><mixed-citation xmlns:xlink="http://www.w3.org/1999/xlink" xlink:type="simple"><person-group><name name-style="western"><surname>Sakai</surname><given-names>K</given-names></name></person-group> (<year>1969</year>) <article-title>Revision of Japanese callianassids based on the variations of larger cheliped in <italic><tp:taxon-name><tp:taxon-name-part taxon-name-part-type="genus">Callianassa</tp:taxon-name-part> <tp:taxon-name-part taxon-name-part-type="species">petalura</tp:taxon-name-part></tp:taxon-name></italic> Stimpson and <italic><tp:taxon-name><tp:taxon-name-part taxon-name-part-type="genus">C.</tp:taxon-name-part> <tp:taxon-name-part taxon-name-part-type="species">japonica</tp:taxon-name-part></tp:taxon-name></italic> Ortmann (<tp:taxon-name><tp:taxon-name-part taxon-name-part-type="order">Decapoda</tp:taxon-name-part></tp:taxon-name>: <tp:taxon-name><tp:taxon-name-part taxon-name-part-type="infraorder">Anomura</tp:taxon-name-part></tp:taxon-name>).</article-title><source>Publications of the Seto Marine Biological Laboratory</source><volume>17</volume>: <fpage>209</fpage>–<lpage>252</lpage>.</mixed-citation></ref></ref-list></tp:taxon-treatment>
